# Supplementary material for: Biosensor with Microchannel for Broadband Dielectric Characterization of Nanoliter Cell Suspensions up to 110 GHz
Source: Biosensors (Basel). 2024 Jun 30;14(7):327. doi: 10.3390/bios14070327 (PMC11274594; doi:10.3390/bios14070327)
Supplement: Supplementary file 1 [file biosensors-14-00327-s001.zip]

Archive with 1 entries (1 files):
- Figure S1 The de-embedding process and the fitting algorithm.tiff
